# Supplementary material for: Early onset of aridity in the past millennium: Insights from vegetation dynamics and climate change in the alpine, cold-desert region of Trans Himalaya, India
Source: PLoS One. 2024 Jan 10;19(1):e0295785. doi: 10.1371/journal.pone.0295785 (PMC10781162; doi:10.1371/journal.pone.0295785)
Supplement: S1 File — (XLSX) [file pone.0295785.s001.xlsx]

## Sheet: Sheet1
	Sample no.	Pinus	Abies	Picea	Cedrus	Alnus	Corylus	Betula	Ulmus	Rhododendron	Lamiaceae	Artemisia	Rosaceae	Cheno/ams	Papaveraceae	Rutaceae	Poaceae	Convolvulaceae	Ranunculaceae	Liguliflorae	Tubuliflorae	Polygonaceae	Euphorbiaceae	Combretaceae	Brassicaceae	Ephedraceae	Unidentified NAP	Ferns	Algal spores	Fungal spores	Pollen sum	AP%	NAP%
	HS-1	65.84	3.57	2	0.89	4.01	0.44	1.56	3.34		4.68	3.12	4.91	2	0.89	0.22	0.22										4.24	0.89	2.23	0.44	448	81.69	16.07
	HS-2	68.28	3.52	1.54	0.44	3.08	0.44	0.66	2.2		6.16	3.3	4.18	1.98					1.1	2.42	0.44			0.22			4.62	1.76	3.74	3.52	454	80.17	19.82
	HS-3	65.18	5.27	1.68		5.06	0.63	0.63	2.74		2.74	3.58	2.95	1.47	1.68	0.21	0.84	1.26	0.84	1.26	0.63	0.42	0.42		0.42		4.21	2.1	0.84	0.42	474	81.22	18.77
	HS-4	54.6	9.77	8.17	0.52	4.48	0.52	0.26	3.16	0.26	2.11	2.63	1.05	1.31	0.52		1.84	0.79		6.59	0.79				0.52		3.16	0.79	2.63	5.54	379	81.79	18.2
	HS-5	71.19	3.29	1.23		3.29		0.41	2.46		5.34	3.7	2.46	0.82	1.64		0.82	0.82		0.82			1.64				5.34		0.82	4.11	243	81.89	18.1
	HS-6	71.21	5.54	3.83		3.41	0.21	0.21	1.91		1.27	0.63	1.27	10.87	0.21		0.85	0.21	0.21	0.21							1.06	0.85	3.62	1.91	469	86.35	13.64
	HS-7	63	10.65	4.27		5.33	1.42		2.13		3.55	1.06	3.55	0.71			0.35		0.71	1.77	1.42						3.91	0.7	1.42	3.2	281	86.83	13.16
	HS-8	62.82	7.82	5		6.3	0.43		2.39		3.47	3.04	2.82	0.65	0.21		1.3		0.86	0.21	0.86						4.13	1.95	2.6	1.08	460	85	15
	HS-9	71.07	5.38	0.89		3.81	0.67	0.67	2.91		4.03	2.91	3.36	0.89	0.67	0.22		0.67	0.67			0.67				0.22	3.13	2.23	1.56	3.13	446	85.65	14.34
	HS-10	65.83	5.72	4		5.1	1.78	0.66	1.91		2.78	1.61	1.21	1.16	0.32		1.91	1.25	1.21	0.57	1.16	0.21					3.37	1.98	1.15	2.35	444	85.13	14.87
	HS-11	70.32	7.31	7.72		0.6	0.6	0.2	1.01	0.2	3.86	1.42	1.62	1.01	0.81	0.2	1.21		0.2	1.01	0.2	0.2	0.2				2.84	1.21	3.04	0.6	492	88	11.99
	HS-12	81.52	3.69	3.91		1.95	0.86		2.17		2.82	0.86	1.3	0.65	0.65		1.08	0.21	0.21	1.52	0.43						1.95	1.29	3.26	3.47	460	90.21	9.78
	HS-13	72.04	5.68	5.68		4.54	0.45		1.13		3.63	2.5	1.13	0.45			0.45			0.68	1.13	0.45					3.18	1.36	1.36	4.09	440	89.54	10.45
	HS-14	69.88	4.04	5.84		5.84	0.22	0.22	2.47		2.92	2.69	1.57	1.57			0.44	0.44	1.57		0.22						3.37	2.46	1.34	5.61	445	88.53	11.46
	HS-15	80.95	3.33			2.85	0.47	0.47	1.9		3.8	0.95	0.95		0.47		1.9		0.47	1.42							1.42	0.47	1.42	4.76	210	90	10
