# Supplementary material for: Early onset of aridity in the past millennium: Insights from vegetation dynamics and climate change in the alpine, cold-desert region of Trans Himalaya, India
Source: PLoS One. 2024 Jan 10;19(1):e0295785. doi: 10.1371/journal.pone.0295785 (PMC10781162; doi:10.1371/journal.pone.0295785)
Supplement: S2 File — (XLSX) [file pone.0295785.s002.xlsx]

## Sheet: Sheet1
	Sample No.	Pinus	Cedrus	Picea	Abies	Juniperus	Alnus	Betula	Carpinus	Corylus	Ulmus		Rosaceae	Artemisia	Convolvulaceae	Liliaceae	Saxifragaceae	Poaceae	Ranunculaceae	Cheno/Ams	Tubuliflorae	Liguliflorae	Oleaceae	Brassicaceae	Papaveraceae	Lamiaceae	Ephedraceae	Combretaceae	Euphorbiaceae	Rutaceae	Malvaceae	Apocynaceae	Papilionaceae	Fabaceae	Solanaceae	Thallictrum	Balsaminaceae	Geraniaceae	Potamogeton	Lonicera	AP%	NAP%
	HO-A1	41.36	4.37	13.13	21.16		4.86	0.24	0.24				1.21	2.18	1.21	0.48	1.21	3.89	1.7	0.72	1.94		1.94	0.72	0.48	0.48															85.36	18.16
	HO-A2	58.59	2.92	10.74	8.78		1.17	0.78		0.19	1.17		0.97	2.53	0.19		1.36	2.73	0.39	0.78	1.56			0.58	0.39	2.34	0.39	0.19													84.34	15.76
	HO-A3	71.81		2.45	2.69		2.2	0.98		0.73	0.98		1.96	5.88				2.2	0.24	1.47	1.47	0.49		0.24	0.49	2.72		0.49						0.24						0.24	81.84	19.6
	HO-A4
	HO-A5	50.52	2.63	6.84	5.78		5.52	1.18		0.29	3.42		2.36	8.15	0.59			0.88	1.57	1.31	0.59			0.59	1.31	2.1	1.31	0.59				1.31	0.59	0.29	0.59	0.29					76.18	28.13
	HO-A6	65.98		2.04	1.79		4.34	0.76		0.76	3.58		2.81	4.85				1.02		2.04	1.02	2.04		0.51	0.76	3.83								0.51							79.25	23.73
	HO-A7	58.2	1.92	5.22	5.47		6.46			0.54	4.47		0.99	4.47		0.27		2.98		3.29	0.99	2.74				2.23		0.54													82.28	23.51
	HO-A8	70		2.39	2.92		4.63	0.79		0.73	2.92		2.43	3.98	1.46			0.26	0.73	1.46	2.39	0.53	0.53			2.43															84.38	19.85
	HO-A9	64.85	1.3	7.51	6.5	0.21	0.43	0.43			1.51		1.08	3.47	0.65	0.21		1.95		0.65	3.033	4.12	0.21		0.86	0.43						2.16					0.21				82.74	20.543
	HO-A10	55.83	3.22	7.44	3.97		6.2	1.98		1.48	2.48		0.55	6.45	0.55			4.46		1.37	2.72	0.82		0.27	1.1	0.82						0.55									82.6	23.62
	HO-A11	45.77	1.4	7.04	1.4		3.52	0.35		1.05	1.05		1.76	8.45	2.11	0.7	1.05	0.35		0.35	0.35	0.35	1.05	0.7	7.39	4.92	1.76					2.11			0.35			2.11			61.58	35.85
	HO-A12	43.64		1.49	4.98		7.98	1.49		1.74	3.24		4.48	13.71	2.49			1.74	0.27	4.73			0.55	1.99	0.99	4.48															64.56	40.41
	HO-A13	64.59	1.37	5.74	3.9		2.29	0.22		0.45	0.68		2.19	6.45				0.45	0.22	0.86	0.68	1.07	0.22		2.79	3.9	0.22	0.68													79.24	20.86
	HO-A14	44	0.28	5.25	3.25		4.75	1.5		0.85	2.25		4.25	14.75	0.85		0.28	2.75	2	2	0.28	1.25			5.75	0.28				0.28									3.75		62.13	37.82
	HO-A15	34.91	0.24	1.49	5.73		7.98			0.24	5.23		1.99	14.71	2.24		0.49	2.74	1.99	1.49	0.99				2.74	6.98		1.99		0.24			0.24		0.99				0.49		55.82	45.29
	HO-A16	32.98	1.83	4.45	4.71		4.71	0.58		0.87	4.18		2.33	13.87	1.16		1.3	2.04	1.3	4.18	3.4	0.58	0.29		4.18	6.54	0.29	2.33	0.58	0.29				1.46	1.57						54.31	52.74
	HO-A17	39.76	0.7	4.23	5.41		4.94	0.23		0.23	8		1.17	8	0.47			0.99	1.41	5.88	0.47	2.11			10.58	3.52			0.23	0.23				1.64	0.23						63.5	45.16
	HO-A18	57.32	1.98	2.23	6.45		5.45	1.73			4.96		4.46	4.21	0.27				1.73	1.98		0.99			0.27	4.96															80.12	23.83
