# Supplementary material for: Early onset of aridity in the past millennium: Insights from vegetation dynamics and climate change in the alpine, cold-desert region of Trans Himalaya, India
Source: PLoS One. 2024 Jan 10;19(1):e0295785. doi: 10.1371/journal.pone.0295785 (PMC10781162; doi:10.1371/journal.pone.0295785)
Supplement: S3 File — (XLSX) [file pone.0295785.s003.xlsx]

## Sheet: Sheet1
	Sample	Na2O	MgO	Al2O3	SiO2	P2O5	K2O	CaO	TiO2	MnO	Fe2O3	SUM	LOI	WIP
		%	%	%	%	%	%	%	%	%	%	%	%
	HO-A1	2.86	0.81	10.79	75.93	0.32	2.61	1.49	0.29	0.057	2.29	97.447	1.1	36.6
	HO-A2	2.35	1.62	14.25	69.96	0.32	3.33	1.5	0.39	0.054	3.02	96.794	1.29	40.1
	HO-A3	2.49	1.38	12.5	73.23	0.3	2.77	1.41	0.36	0.06	2.88	97.38	1.79	36.5
	HO-A4	2.44	1.56	13.65	69.42	0.27	3.37	1.53	0.53	0.06	3.69	96.52	1.53	41
	HO-A5	2.52	1.5	13.63	71.12	0.19	3.03	1.42	0.45	0.05	3.43	97.34	1.45	38.8
	HO-A6	2.06	2.6	16.81	62.39	0.25	4.39	1.5	0.75	0.07	5.49	96.31	1.84	47.8
	HO-A7	2.51	1.93	15.26	66.65	0.23	3.66	1.48	0.58	0.06	4.43	96.79	1.43	44.2
	HO-A8	2.62	1.89	15.22	66.5	0.4	3.61	1.78	0.58	0.07	4.42	97.09	1.4	44.9
	HO-A9	2.82	1.04	10.97	75.97	0.34	2.36	1.51	0.27	0.051	2.24	97.571	1.02	35.3
	HO-A10	2.79	1.55	13.25	69.87	0.39	3.36	1.64	0.43	0.071	3.41	96.761	1.51	43.2
	HO-A11	2.81	0.62	9.57	79.28	0.27	2.35	1.23	0.18	0.067	1.67	98.047	0.83	33.5
	HO-A12	2.91	1.11	12.7	73.9	0.22	2.62	1.44	0.27	0.037	2.21	97.417	1.04	37.5
	HO-A13	2.61	1.49	13.57	70.72	0.32	3.22	1.66	0.45	0.06	3.45	97.55	1.37	40.8
	HO-A14	2.77	0.79	10.96	75.98	0.4	2.24	1.64	0.28	0.053	2.22	97.333	1.12	34.2
	HO-A15	2.29	1.53	12.58	66.17	0.23	3.19	1.27	0.41	0.047	3.3	91.017	7.54	40.7
	HO-A16	1.95	2.35	17.18	62.7	0.12	4.4	0.98	0.55	0.062	4.75	95.042	3.29	46.2
	HO-A17	2.47	1.61	14.91	68.61	0.19	3.5	1.27	0.42	0.049	3.27	96.299	2.65	41.7
	HO-A18	1.55	1.57	10.33	57.62	0.28	2.68	1.15	0.47	0.039	4.38	80.069	22.7	37
	UCC	3.59	2.48	15.4	66.62	0.15	2.8	3.59	0.64	0.1	5.04	100.41	18.14	48.8
